# Supplementary material for: Seasonal diversity of Cerambycidae (Coleoptera) is more complex than thought: evidence from a tropical dry forest of Mexico
Source: PeerJ. 2019 Oct 18;7:e7866. doi: 10.7717/peerj.7866 (PMC6802581; doi:10.7717/peerj.7866)
Supplement: Supplemental Information 1 [file peerj-07-7866-s001.xlsx]

## Sheet: Morphos
Morpho	January	February	March	April	May	June	July	August	September	October	November	December
Msp1	1	0	0	0	0	1	45	47	119	58	54	13
Msp2	0	0	0	0	0	1	6	5	3	2	0	0
Msp3	0	0	0	0	0	0	9	45	33	15	1	0
Msp4	0	0	0	0	0	3	12	4	0	0	0	0
Msp5	0	0	0	0	0	1	11	1	0	0	0	0
Msp6	0	0	0	0	0	2	0	0	0	0	1	0
Msp7	0	0	0	0	0	6	0	1	0	0	0	0
Msp8	0	0	0	0	0	0	2	0	0	0	0	0
Msp9	0	0	0	0	0	2	10	8	7	3	0	0
Msp10	0	0	0	0	0	0	2	0	2	1	0	0
Msp11	0	0	0	0	0	1	1	0	0	0	0	0
Msp12	0	0	0	0	0	11	2	1	0	0	0	0
Msp13	0	0	0	0	0	0	1	9	0	0	0	0
Msp14	0	0	0	0	0	2	6	0	0	0	0	0
Msp15	0	0	0	0	1	1	4	0	0	0	0	0
Msp16	0	0	0	0	1	0	1	0	0	0	0	0
Msp17	0	0	0	0	0	1	0	0	0	0	0	0
Msp18	0	0	0	0	0	2	0	0	0	0	0	0
Msp19	0	0	0	0	0	2	0	0	0	0	0	0
Msp20	0	0	0	0	0	0	2	0	0	0	0	0
Msp21	0	0	0	0	0	2	2	0	1	0	0	0
Msp22	0	0	0	7	4	1	1	0	0	0	0	0
Msp23	0	0	0	0	0	1	11	1	0	2	1	4
Msp24	0	0	0	0	8	3	17	11	3	11	9	3
Msp25	1	9	7	9	1	5	0	0	0	17	12	0
Msp26	0	0	3	3	1	1	0	0	0	1	0	0
Msp27	0	0	0	0	0	10	3	0	0	0	0	0
Msp28	0	0	0	0	2	2	0	0	0	0	0	0
Msp29	0	0	0	0	2	0	0	0	0	0	0	0
Msp30	0	0	0	0	6	2	0	0	0	0	0	0
Msp31	0	0	0	0	3	9	5	1	1	0	0	0
Msp32	0	0	0	0	0	1	0	0	0	0	0	0
Msp33	0	0	0	0	1	0	0	0	0	0	0	0
Msp34	0	0	0	0	0	1	0	0	0	0	0	0
Msp35	0	0	0	0	0	1	0	0	0	0	0	0
Msp36	0	0	0	0	0	1	0	0	0	0	0	0
Msp37	0	0	0	0	0	3	1	0	0	0	0	0
Msp38	0	0	0	0	5	2	0	0	0	0	0	0
Msp39	0	0	0	0	0	3	0	3	3	2	2	0
Msp40	0	0	0	0	0	1	0	0	0	0	0	0
Msp42	0	0	0	1	0	0	0	0	0	0	0	0
Msp43	0	0	1	0	0	0	0	0	0	0	2	0
Msp44	0	0	0	0	0	2	3	0	1	0	0	0
Msp45	0	0	0	0	0	2	5	1	2	2	0	2
Msp46	0	0	0	0	0	2	0	0	0	0	0	0
Msp47	0	0	0	0	1	0	0	0	0	0	0	0
Msp48	0	5	0	1	4	0	4	3	8	2	1	2
Msp49	0	3	1	0	0	2	4	2	0	2	0	0
Msp50	0	2	1	0	1	0	4	2	2	0	0	1
Msp51	0	1	1	3	0	0	0	0	0	0	0	0
Msp52	0	0	0	0	1	1	0	0	0	0	0	0
Msp53	0	0	0	0	0	2	0	0	0	0	0	0
Msp54	1	26	9	1	0	0	0	0	0	0	0	0
Msp55	0	0	0	0	1	0	0	0	0	0	0	0
Msp56	0	0	0	1	0	0	0	0	0	0	0	0
Msp57	0	1	1	2	0	1	0	0	0	0	0	0
Msp59	0	0	0	0	2	3	2	0	0	0	0	0
Msp60	0	0	0	0	2	0	0	0	0	0	0	0
Msp61	0	0	0	0	0	1	0	0	0	0	0	0
Msp62	0	0	0	0	0	1	0	0	0	0	0	0
Msp63	0	0	0	0	0	1	0	0	1	0	0	0
Msp64	0	0	0	0	0	0	1	1	0	0	0	0
Msp65	0	0	0	0	0	1	0	0	0	0	0	0
Msp66	0	0	0	0	18	1	0	0	0	0	0	0
Msp67	0	0	0	0	0	3	0	0	0	0	0	0
Msp68	0	0	0	0	0	0	1	0	1	0	0	0
Msp69	0	0	2	2	0	0	0	0	0	0	0	0
Msp70	0	0	0	0	0	0	1	0	0	0	0	0
Msp71	0	0	0	0	0	0	3	3	0	0	0	0
Msp72	0	0	1	0	0	0	0	0	0	0	0	0
Msp73	0	0	0	0	0	0	0	2	1	0	0	0
Msp74	0	1	0	2	0	0	0	0	0	0	0	0
Msp75	0	0	0	0	0	1	0	0	0	0	0	0
Msp76	0	18	2	1	3	0	16	8	5	3	1	1
Msp78	0	2	0	0	0	0	0	0	0	0	0	0
Msp79	0	0	0	0	0	1	0	0	0	0	0	0
Msp81	0	0	0	0	1	0	0	0	1	0	0	0
Msp82	0	0	0	0	0	1	0	0	0	0	0	0
Msp83	0	0	0	0	0	1	0	0	0	0	0	0
Msp84	0	0	0	0	1	0	0	0	0	0	0	0
Msp85	0	0	0	0	0	2	0	0	0	0	0	0
Msp86	0	0	0	1	0	0	0	0	0	0	0	0
Msp87	0	0	0	0	1	0	0	0	0	0	0	0
Msp88	0	0	0	0	1	0	0	0	0	0	0	0
Msp89	0	0	0	0	1	0	0	0	0	0	0	0
Msp90	0	1	0	0	0	0	0	0	0	0	0	0
Msp91	0	0	0	0	0	0	0	1	0	0	0	0
Msp93	0	0	0	0	0	2	1	0	0	0	0	0
Msp94	0	0	0	0	0	0	0	1	0	0	0	0
Msp95	0	0	0	0	0	0	0	1	1	0	0	0
Msp96	0	0	0	0	0	0	0	1	0	0	0	0
Msp97	0	0	0	0	0	1	0	1	0	0	0	0
Msp98	0	0	0	0	0	0	0	1	1	0	0	0
Msp99	0	0	0	0	0	0	0	6	0	0	0	0
Msp100	0	0	0	0	0	0	0	1	0	5	5	0
Msp101	0	0	0	0	0	0	0	1	0	0	0	0
Msp102	0	0	0	0	0	0	0	3	1	15	13	4
Msp103	0	0	0	0	0	0	0	0	3	4	0	0
Msp104	0	0	0	0	0	0	0	0	1	4	1	0
Msp105	0	0	0	0	0	0	0	0	9	5	1	0
Msp106	0	0	0	0	0	0	0	0	2	6	0	0
Msp107	0	0	0	0	0	0	0	0	1	5	1	0
Msp109	1	0	0	0	0	0	0	0	3	14	4	0
Msp110	0	0	0	0	0	0	0	0	4	0	0	0
Msp111	0	0	0	0	0	0	0	0	4	4	1	0
Msp112	0	0	0	0	0	0	0	0	1	0	0	0
Msp113	0	0	0	0	0	0	0	0	14	17	2	0
Msp114	0	0	0	0	0	1	0	0	0	0	0	0
Msp115	0	0	0	0	0	0	5	0	0	0	0	0
Msp116	0	0	0	0	0	1	1	0	0	0	0	0
Msp117	0	0	0	0	0	0	3	1	0	0	0	0
Msp118	0	0	0	0	0	1	2	1	0	0	0	0
Msp119	0	0	0	0	1	2	0	0	0	0	0	0
Msp120	0	0	0	0	0	1	0	0	0	0	0	0
Msp121	0	0	0	0	1	0	0	0	0	0	0	0
Msp122	0	11	12	2	5	4	9	3	6	6	3	10
Msp123	0	0	0	0	0	0	0	1	0	4	0	1
Msp127	0	0	0	0	0	0	0	0	0	1	0	0
Msp128	82	0	0	0	0	0	0	0	0	0	4	70
Msp129	0	0	0	0	0	0	0	0	0	0	1	0
Msp130	0	0	0	0	0	0	0	0	0	0	1	0
Msp131	0	0	0	0	0	1	0	0	0	0	0	0
Msp132	0	0	0	0	5	1	0	0	0	0	0	0
Msp133	0	0	0	2	0	0	0	0	0	0	1	0
Msp134	0	0	1	0	1	0	0	0	0	0	0	1
Msp135	4	0	0	0	0	0	0	0	0	0	0	14

## Sheet: Weather
	Temperature	Precipitation
January	20.5266	63.3
February	22.0126	61.5
March	23.5596	46.5
April	23.582	98.5
May	21.8696	187.1
June	20.5802	528.8
July	20.5252	480.5
August	20.0164	524.1
September	20.035	513.1
October	19.733	250.7
November	19.2866	68.5
December	19.6124	67.9
